# Supplementary material for: Respiratory Burst Oxidase Homolog D as a Modulating Component of Oxidative Response under Ammonium Toxicity
Source: Antioxidants (Basel). 2022 Apr 2;11(4):703. doi: 10.3390/antiox11040703 (PMC9031508; doi:10.3390/antiox11040703)
Supplement: Supplementary file 1 [file antioxidants-11-00703-s001.zip]

Archive with 2 entries (2 files):
- Suppl_Table_primers_Burian_et_al.pdf
- Supplementary_Figures_Burian_et_al.pdf
